# Supplementary material for: Map-matching algorithm based on the junction decision domain and the hidden Markov model
Source: PLoS One. 2019 May 13;14(5):e0216476. doi: 10.1371/journal.pone.0216476 (PMC6513071; doi:10.1371/journal.pone.0216476)
Supplement: S2 File — (ZIP) [file pone.0216476.s002.zip]

Archive with 49 entries (46 files):
- gps_11_9_30_dell/
- gps_11_9_30_dell/gps
- gps_11_9_30_dell/gps10
- gps_11_9_30_dell/gps100
- gps_11_9_30_dell/gps11
- gps_11_9_30_dell/gps12
- gps_11_9_30_dell/gps20
- gps_11_9_30_dell/gps21
- gps_11_9_30_dell/gps30
- gps_11_9_30_dell/gps31
- gps_11_9_30_dell/gps32
- gps_11_9_30_dell/gps40
- gps_11_9_30_dell/gps41
- gps_11_9_30_dell/gps5
- gps_11_9_30_dell/gps6
- gps_11_9_30_dell/gps7
- gps_11_9_30_dell/gps9
- gps_11_9_30_dell/result
- gps_11_9_30_eeepc1/
- gps_11_9_30_eeepc1/gps
- gps_11_9_30_eeepc1/gps.tar.gz
- gps_11_9_30_eeepc1/gps2
- gps_11_9_30_eeepc1/gps3
- gps_11_9_30_eeepc1/gps4
- gps_11_9_30_eeepc1/gps5
- gps_11_9_30_eeepc1/gps6
- gps_11_9_30_eeepc1/result
- gps_11_9_30_eeepc2/
- gps_11_9_30_eeepc2/gps
- gps_11_9_30_eeepc2/gps10
- gps_11_9_30_eeepc2/gps100
- gps_11_9_30_eeepc2/gps11
- gps_11_9_30_eeepc2/gps12
- gps_11_9_30_eeepc2/gps2
- gps_11_9_30_eeepc2/gps20
- gps_11_9_30_eeepc2/gps21
- gps_11_9_30_eeepc2/gps3
- gps_11_9_30_eeepc2/gps30
- gps_11_9_30_eeepc2/gps31
- gps_11_9_30_eeepc2/gps32
- gps_11_9_30_eeepc2/gps4
- gps_11_9_30_eeepc2/gps40
- gps_11_9_30_eeepc2/gps41
- gps_11_9_30_eeepc2/gps50
- gps_11_9_30_eeepc2/gps60
- gps_11_9_30_eeepc2/gps7
- gps_11_9_30_eeepc2/gps8
- gps_11_9_30_eeepc2/gps9
- gps_11_9_30_eeepc2/result
