# Supplementary material for: Map-matching algorithm based on the junction decision domain and the hidden Markov model
Source: PLoS One. 2019 May 13;14(5):e0216476. doi: 10.1371/journal.pone.0216476 (PMC6513071; doi:10.1371/journal.pone.0216476)
Supplement: S2 File — (ZIP) [file pone.0216476.s002.zip › gps_11_9_30_dell/result]

gps10 8 2 0 0 0
gps11 3 1 1 0 0
gps12 35 9 1 0 0
gps20 24 2 0 0 0
gps21 35 11 2 1 1
#gps30 51 5
gps40 15 2 0 0 0
gps5 7 1 0 0 0
gps6 13 2 0 0 0
gps7 46 4 0 0 0
#gps9
#gps100
