# Supplementary material for: Map-matching algorithm based on the junction decision domain and the hidden Markov model
Source: PLoS One. 2019 May 13;14(5):e0216476. doi: 10.1371/journal.pone.0216476 (PMC6513071; doi:10.1371/journal.pone.0216476)
Supplement: S2 File — (ZIP) [file pone.0216476.s002.zip › gps_11_9_30_eeepc1/result]

gps2 12 1 0 0 0
gps3 90 19 2 2 3
gps4 38 12 2 2 2
#gps5
#gps6
