# Supplementary material for: Map-matching algorithm based on the junction decision domain and the hidden Markov model
Source: PLoS One. 2019 May 13;14(5):e0216476. doi: 10.1371/journal.pone.0216476 (PMC6513071; doi:10.1371/journal.pone.0216476)
Supplement: S2 File — (ZIP) [file pone.0216476.s002.zip › gps_11_9_30_eeepc2/result]

#gps2
#gps3
#gps4

#gps8
#gps9
#gps10
#gps11
gps12 31 10 1 0 0
gps20 22 0 0 0 0
gps21 33 9 2 1 1
#gps30
#gps31
#gps32
#gps40
#gps41
#gps50
