# Supplementary material for: Map-matching algorithm based on the junction decision domain and the hidden Markov model
Source: PLoS One. 2019 May 13;14(5):e0216476. doi: 10.1371/journal.pone.0216476 (PMC6513071; doi:10.1371/journal.pone.0216476)
Supplement: S3 File — (ZIP) [file pone.0216476.s003.zip]

Archive with 1 entries (1 files):
- vnc.sql
